# Supplementary material for: Whole exome sequencing identifies common mutational landscape of cervix and endometrium small cell neuroendocrine carcinoma
Source: Front Oncol. 2023 Oct 18;13:1182029. doi: 10.3389/fonc.2023.1182029 (PMC10618670; doi:10.3389/fonc.2023.1182029)
Supplement: Supplementary file 2 [file Table_1.xlsx]

## Sheet: somatic.final
Supplementary Table 1. Clinical and genomic information of tested patients.
ID	Clinical infromation												Genomic information
	Age	FIGO stage	Primary tumor size (cm)	Metastasis	LVSI	HPV	Combined other cancers	Family history	IHC of NEC markers	Treatment strategy	Follow-up (m)	Clinical outcome	Tissue type for WES	Read depth (Tumor)	Read depth (PBMC)	No. of SNV	TMB	Major COSMIC Signature	HPV integration	Polyploidy	IHC of MMR markers
NECC1	44	IVB	3	Yes (ovarian, pancreatic, mesenteric, omental)	No	Other 12 type			CgA(+), Syn(+), CD56(+), TTF-1(-)	chemotherapy+surgery+Bevacizumab+PD-1 inhibitor	23	survive	Fresh frozen	298.579	156.317	373	6.4	Signature 15		2.8	MLH1(+), PMS2(+), MSH2(+), MSH6(+)
NECC10	39	IB1	1	No	No	18+			CgA(+), Syn(+), CD56(+), TTF-1(NA)	surgery+chemotherapy	15	survive	FFPE	283.539	106.923	35	0.6	Signature 2		2.8	MLH1(+), PMS2(+), MSH2(+), MSH7(+)
NECC11	49	IVB	8	Yes (LN)	No	18+			CgA(+), Syn(+), CD56(-), TTF-1(+)	chemoradiation+Bevacizumab+PD-1 inhibitor	20	survive	Fresh frozen	365.169	127.728	83	1.4	Signature 1		2.1	MLH1(+), PMS2(+), MSH2(+), MSH8(+)
NECC3	48	IIIC1	2.5	Yes (LN)	Yes	18+	Breast cancer		CgA(+), Syn(+), CD56(+), TTF-1(+)	surgery+chemoradiation+Bevacizumab+PD-1 inhibitor	31	survive	Fresh frozen	276.626	133.324	165	2.8	Signature 15		1.8	MLH1(+), PMS2(+), MSH2(+), MSH9(+)
NECC4	47	IB1	2.3	No	No	18+			CgA(+), Syn(+), CD56(NA), TTF-1(NA)	surgery+chemotherapy+Bevacizumab	55	survive	FFPE	279.949	204.262	692	11.9	Signature 15		2.7	NA
NECC5	24	IIIC1	3.3	Yes (LN)	No	18+			CgA(+), Syn(+), CD56(NA), TTF-1(+)	surgery+chemotherapy	7	survive	Fresh frozen	304.895	160.854	297	5.1	Signature 15		2.1	MLH1(+), PMS2(+), MSH2(+), MSH11(+)
NECC6	27	IB1	1	No	No	16+			CgA(-), Syn(+), CD56(NA), TTF-1(-)	surgery+chemotherapy	15	survive	Fresh frozen	363.643	109.271	30	0.5	Signature 1	chr17:37,829,708 (PGAP3)	2	MLH1(+), PMS2(+), MSH2(+), MSH12(+)
NECC7	51	IVB	6.5	Yes (omental)	No	Other 12 type			CgA(+), Syn(+), CD56(NA), TTF-1(NA)	surgery+chemotherapy+Bevacizumab	34	died	Fresh frozen	322.263	98.81	70	1.2	Signature 1		6.2	MLH1(+), PMS2(+), MSH2(+), MSH13(+)
NECC8	36	IB2	2.5	No	Yes	16+			CgA(-), Syn(+), CD56(-), TTF-1(-)	chemotherapy+surgery+Bevacizumab	9	survive	Fresh frozen	305.286	120.393	45	0.8	Signature 1	chr2:157,184,783 (NR4A2) chr2:157,186,068 (NR4A2)	6.2	MLH1(+), PMS2(+), MSH2(+), MSH14(+)
NECC9	33	IIB	3.5	No	No	Other 12 type			CgA(+), Syn(+), CD56(+), TTF-1(NA)	surgery+chemoradiation+Bevacizumab+PD-1 inhibitor	15	survive	FFPE	377.901	107.342	31	0.5	Signature 1		1.8	MLH1(+), PMS2(+), MSH2(+), MSH15(+)
NECE1	63	IVB	3	Yes (pulmonary)	Yes	NA			CgA(+), Syn(+), CD56(+), TTF-1(NA)	chemotherapy+surgery+radiation	13	died	FFPE	199.152	74.2941	883	15.2	Signature 6		1.8	NA
NECE2	56	IIIC2	8	Yes (LN)	No	NA			CgA(-), Syn(+), CD56(-), TTF-1(NA)	chemotherapy+surgery+PD-1 inhibitor	36	survive	Fresh frozen	209	171.119	1148	19.7	Signature 6		1.3	MLH1(-), PMS2(-), MSH2(+), MSH6(+)
NECE3	73	IIIB	2	Yes (vaginal)	Yes	NA			CgA(+), Syn(+), CD56(+), TTF-1(+)	surgery+chemotherapy+radiation	16	died	FFPE	293.515	91.4653	72	1.2	Signature 1		2.1	NA
NECE4	62	IVB	6	Yes (vaginal, vesical, rectal)	No	NA		Yes	CgA(-), Syn(-), CD56(+), TTF-1(+)	chemotherapy+surgery+radiation	6	survive	FFPE	376.938	126.596	1428	24.5	Signature 6		2	MLH1(-), PMS2(-), MSH2(+), MSH6(+)
NECE5	33	IVB	5	Yes (hepatic, pulmonary, peritoneal)	Yes	NA			CgA(+), Syn(+), CD56(NA), TTF-1(NA)	palliative care	1	died	FFPE	258.626	95.0164	19	0.3	Signature 1		1.7	MLH1(+), PMS2(+), MSH2(+), MSH6(+)
NECC: Small cell cervical neuroendocrine carcinoma; NECE: Small cell endometrial neuroendocrine carcinoma; NEC: Neuroendocrine carcinoma
FIGO: the International Federation of Gynecology and Obstetrics; LN: Lymph node; LVSI: Lymphovascular space invasion; HPV: human papillomavirus; IHC: Immunohistochemical staining.
WES: Whole exome sequencing; PBMC: Peripheral blood mononuclear cell; SNV: Somatic single nucleotide variants; TMB: Tumor mutation burden; COSMIC: Catalogue of Somatic Mutations in Cancer; MMR: Mismatch repair system
