# Supplementary material for: Whole exome sequencing identifies common mutational landscape of cervix and endometrium small cell neuroendocrine carcinoma
Source: Front Oncol. 2023 Oct 18;13:1182029. doi: 10.3389/fonc.2023.1182029 (PMC10618670; doi:10.3389/fonc.2023.1182029)
Supplement: Supplementary file 3 [file Table_2.xlsx]

## Sheet: Sheet1
Supplementary Table 2. Relative exposure of different mutational signatures
ID	Signature-specific cutoff 0.03					Signature-specific cutoff 0.008
	Signature 1 (spontaneous deamination)	Signature 6 (defect DNA MMR, found in MSI tumors)	Signature 12 (unknown)	Signature 15 (defect DNA MMR)	Signature 20 (associated w. small indels at repeats)	Signature 1 (spontaneous deamination)	Signature 2 (APOBEC)	Signature 6 (defect DNA MMR, found in MSI tumors)	Signature 12 (unknown)	Signature 15 (defect DNA MMR)	Signature 20 (associated w. small indels at repeats)
NECC1	0.177364	0.117399	0	0.705237	0	0.17075	0.00802158	0.123043	0	0.698186	0
NECC3	0.264336	0.0129035	0.0254697	0.697291	0	0.237753	0.0328827	0.0390257	0.0152267	0.675111	0
NECC4	0.406856	0	0	0.593144	0	0.406856	0	0	0	0.593144	0
NECC5	0.114536	0.203855	0	0.681609	0	0.113986	0.000706294	0.204308	0	0.681	0
NECC6	0.659139	0	0	0.340861	0	0.582451	0.101364	0	0	0.316185	0
NECC7	0.829355	0	0.0554778	0.115167	0	0.81354	0.0237258	0	0.0479192	0.114815	0
NECC8	0.928918	0	0.0219478	0	0.0491341	0.575931	0.401955	0.0221135	0	0	0
NECC9	0.678377	0	0	0.0289484	0.292675	0.656473	0.0320453	0	0	0.0295716	0.28191
NECC10	0.673662	0	0.0823504	0.0889101	0.155078	0.277003	0.422815	0.300183	0	0	0
NECC11	0.898649	0	0.0792655	0.022085	0	0.641135	0.331372	0	0	0.0274926	0
NECE1	0.188778	0.330238	0	0.480983	0	0.188778	0	0.330238	0	0.480983	0
NECE2	0	0.631697	0.123788	0.123411	0.121104	0	0	0.631697	0.123788	0.123411	0.121104
NECE3	0.800777	0.167524	0.0316993	0	0	0.80009	0.000733433	0.167728	0.0314485	0	0
NECE4	0	0.756237	0.040474	0.042135	0.161154	0	0.00444175	0.75471	0.0392567	0.041544	0.160048
NECE5	0.894478	0	0.0997697	0	0.00575195	0.894478	0	0	0.0997697	0	0.00575195
NECC: Small cell cervical neuroendocrine carcinoma; NECE: Small cell endometrial neuroendocrine carcinoma; MMR: Mismatch repair system; MSI: Microsatellite instability.
